# Supplementary material for: Head and Whisker Behaviours Observed During Foraging in Northern Elephant Seals (Mirounga angustirostris)
Source: Ecol Evol. 2026 May 17;16(5):e73684. doi: 10.1002/ece3.73684 (PMC13180480; doi:10.1002/ece3.73684)
Supplement: Supplementary file 2 — Data S1: ece373684‐sup‐0001‐DataS1.zip. [file ECE3-16-e73684-s001.zip]

Archive with 2 entries (2 files):
- ece373684-sup-Supplementary.pdf
- SuppVideo.mp4
